# Supplementary material for: Effects on the Physical Functioning of Two Exercise Interventions in Patients with Multiple Myeloma: A Pilot Feasibility Study
Source: Cancers (Basel). 2024 May 4;16(9):1774. doi: 10.3390/cancers16091774 (PMC11083081; doi:10.3390/cancers16091774)
Supplement: Supplementary file 1 [file cancers-16-01774-s001.zip]

Archive with 1 entries (1 files):
- cancers-2914749-supplementary.pdf
